# Supplementary material for: Complete mitochondrial sequencing reveals the horizontal transfer and gene rearrangement of Passiflora edulis
Source: Front Plant Sci. 2026 May 28;17:1851081. doi: 10.3389/fpls.2026.1851081 (PMC13255341; doi:10.3389/fpls.2026.1851081)
Supplement: Supplementary Table 1 — Primer information in this study. [file Table1.xlsx]

## Sheet: Sheet1
Table S1 Primer information in this study
primer name	primer sequence	Tm(℃)	product length(bp)
N1-F	CTCTTTTAGGCCAATGAGC	54.6	2639
N1-R	TTCTACCCAATAAGGCGGAT
N2-F	ATTACTTACTGACAAACGGAT	54.1	2395
N2-R	TTCTACCCAATAAGGCGGAT
N3-F	CTCTAAGGCAAAACGAAAGCA	56	2197
N3-R	GCCACTTGAACTAGCAACCC
N4-F	CTCTAAGGCAAAACGAAAGCA	56.6	1404
N4-R	CAATGATTCTTATTCAACCGAGT
N5-F	TTTGATTTCGTTCTCCCCGTA	55.2	1537
N5-R	ACCTATTATAGCATCGGCAAC
N6-F	TATCATCCAAAGTGTGGCAAG	54.2	1623
N6-R	TCACTGAAACTTCATACCGAT
N7-F	GGGACATCTCAAAGTAGCCTA	54.2	1611
N7-R	CCCATCTACATCCAACCGTA
N8-F	ATTCCTCGGATAGAACTGTG	55.8	2393
N8-R	TTTGATTTCGTTCTCCCCGTA
