# Supplementary material for: Complete mitochondrial sequencing reveals the horizontal transfer and gene rearrangement of Passiflora edulis
Source: Front Plant Sci. 2026 May 28;17:1851081. doi: 10.3389/fpls.2026.1851081 (PMC13255341; doi:10.3389/fpls.2026.1851081)
Supplement: Supplementary Table 2 — MTPTs between chloroplast and mitochondrial in P. edulis. [file Table2.xlsx]

## Sheet: Sheet1
Table S2 MTPTs between chloroplast and mitochondrial in P. edilus
MTPTs	location	length	MTPTs gene
MTPTs1	226-5576	5351	trnM-CAU
MTPTs2	35026-36301	1276	nad5-exon2
MTPTs3	182026-189201	7176	rrnL,trnR-ACC,trnN-GUU
MTPTs4	268776-272776	4001	cox1
MTPTs5	295701-313726	18026	trnM-CAU,rrnS,rrn5,rrn18,atp8
MTPTs6	103051-106051	3001	nad1
MTPTs7	219001-220426	1426	trnM-CAU
MTPTs8	229726-231476	1751	无
MTPTs9	246151-248051	1901	无
